# Supplementary material for: Carbon Nanotube-Mediated Delivery of PTEN Variants: In Vitro Antitumor Activity in Breast Cancer Cells
Source: Molecules. 2024 Jun 11;29(12):2785. doi: 10.3390/molecules29122785 (PMC11206347; doi:10.3390/molecules29122785)
Supplement: Supplementary file 1 [file molecules-29-02785-s001.zip]

Archive with 1 entries (1 files):
- molecules-3014699-supplementary.pdf
